# Supplementary material for: Identification and analysis of long non-coding RNAs and mRNAs in chicken macrophages infected with avian infectious bronchitis coronavirus
Source: BMC Genomics. 2021 Jan 20;22:67. doi: 10.1186/s12864-020-07359-3 (PMC7816148; doi:10.1186/s12864-020-07359-3)
Supplement: Supplementary file 1 — Additional file 1. Differentially expressed mRNA. [file 12864_2020_7359_MOESM1_ESM.xlsx]

## Sheet: Sheet1
down mRNA id	foldChange	pval		up mRNA id	foldChange	pval
ENSGALG00000021399	0.411161	8.91068e-10		ENSGALG00000024272	3.3909	4.10063e-17
ENSGALG00000026553	0.39813	1.73143e-08		ENSGALG00000010721	2.95926	3.28149e-10
ENSGALG00000010397	0.403225	5.82703e-06		ENSGALG00000043027	2.1901	7.63395e-07
ENSGALG00000027353	0.355456	2.16211e-05		ENSGALG00000006565	2.00397	1.02728e-06
ENSGALG00000008638	0.461955	6.39957e-05		ENSGALG00000004196	3.4773	1.37763e-06
ENSGALG00000005257	0.488214	6.95406e-05		ENSGALG00000025945	5.27297	2.72099e-06
ENSGALG00000037437	0.455535	0.00108543		ENSGALG00000029799	2.80216	5.72983e-06
ENSGALG00000037901	0.465015	0.00163857		ENSGALG00000016919	2.03286	6.32862e-06
ENSGALG00000009870	0.494249	0.00298302		ENSGALG00000004449	2.41366	9.88793e-06
ENSGALG00000046212	0.494828	0.00532547		ENSGALG00000044780	4.00826	2.76959e-05
ENSGALG00000011468	0.0304352	0.00795945		ENSGALG00000013723	2.70943	0.000229548
ENSGALG00000055022	0.372013	0.00912224		ENSGALG00000052643	2.2771	0.000364993
ENSGALG00000052499	0.117857	0.00918299		ENSGALG00000040549	2.0963	0.00036738
ENSGALG00000016288	0.232	0.00934923		ENSGALG00000014182	2.10179	0.000390093
ENSGALG00000031786	0.378901	0.0093763		ENSGALG00000016448	2.85915	0.000561424
ENSGALG00000009909	0.465158	0.011129		ENSGALG00000015324	3.29989	0.000800877
ENSGALG00000043460	0.353068	0.0113373		ENSGALG00000042607	Inf	0.00106547
ENSGALG00000011200	0.145722	0.0147312		ENSGALG00000009680	2.31077	0.00110929
ENSGALG00000013253	0.441533	0.0149568		ENSGALG00000040847	3.80078	0.00150487
ENSGALG00000001592	0	0.0165239		ENSGALG00000026098	2.11189	0.00154576
ENSGALG00000029203	0	0.0169586		ENSGALG00000019552	3.10539	0.00213938
ENSGALG00000048020	0.35832	0.0177037		ENSGALG00000008442	4.22889	0.00218357
ENSGALG00000035584	0.331358	0.0181309		ENSGALG00000010448	2.33142	0.00259602
ENSGALG00000047525	0.408684	0.0190213		ENSGALG00000052971	2.18702	0.00315759
ENSGALG00000007620	0.146014	0.0234202		ENSGALG00000002645	5.27125	0.00321672
ENSGALG00000050668	0.375799	0.0243544		ENSGALG00000045949	2.7383	0.00461014
ENSGALG00000028659	0.21223	0.0247189		ENSGALG00000035049	2.0789	0.00523656
ENSGALG00000015058	0.31226	0.0250383		ENSGALG00000002086	2.07857	0.00570488
ENSGALG00000004538	0.474302	0.0269395		ENSGALG00000023936	2.01463	0.00630023
ENSGALG00000004103	0.467452	0.0269957		ENSGALG00000016498	14.3942	0.00683402
ENSGALG00000032750	0.434583	0.0310805		ENSGALG00000011721	3.30219	0.00690454
ENSGALG00000009007	0.427533	0.0323388		ENSGALG00000011796	2.11161	0.00758223
ENSGALG00000005679	0.110881	0.0340082		ENSGALG00000012416	4.37877	0.00792857
ENSGALG00000023824	0.258266	0.034765		ENSGALG00000006064	4.48796	0.00858669
ENSGALG00000016176	0.425471	0.0352718		ENSGALG00000051622	4.91828	0.00931803
ENSGALG00000037164	0.241546	0.0357787		ENSGALG00000016142	2.30552	0.00973668
ENSGALG00000051085	0.270472	0.0362851		ENSGALG00000008546	2.67044	0.00979798
ENSGALG00000009006	0.210157	0.0371152		ENSGALG00000008055	3.35189	0.0108077
ENSGALG00000006322	0.213207	0.0378716		ENSGALG00000047439	2.6487	0.011533
ENSGALG00000040478	0.284281	0.0386697		ENSGALG00000053868	2.10167	0.012145
ENSGALG00000015216	0.481833	0.0394863		ENSGALG00000019843	Inf	0.0123531
ENSGALG00000034025	0.262442	0.047172		ENSGALG00000036160	3.24512	0.0126565
ENSGALG00000005584	0.328601	0.0473456		ENSGALG00000039254	2.69989	0.0136504
ENSGALG00000002048	0.465453	0.0474476		ENSGALG00000008332	Inf	0.0136515
ENSGALG00000016227	0.383875	0.0488469		ENSGALG00000007140	2.5895	0.0138679
ENSGALG00000002643	0.226929	0.0494926		ENSGALG00000045251	3.63741	0.0140983
ENSGALG00000046823	0.283002	0.0497959		ENSGALG00000001369	5.00276	0.0147634
				ENSGALG00000011136	2.2707	0.0148681
				ENSGALG00000039219	2.13244	0.0150406
				ENSGALG00000007539	4.69477	0.0160695
				ENSGALG00000027269	2.67502	0.0165828
				ENSGALG00000046261	2.73223	0.0174365
				ENSGALG00000053279	Inf	0.017546
				ENSGALG00000014699	10.5658	0.0175598
				ENSGALG00000030613	3.21134	0.0177855
				ENSGALG00000010950	10.3977	0.0184594
				ENSGALG00000009606	2.10938	0.0192878
				ENSGALG00000052408	7.4789	0.019377
				ENSGALG00000043623	2.08074	0.0194139
				ENSGALG00000013594	2.35984	0.0195658
				ENSGALG00000035879	2.23831	0.0215782
				ENSGALG00000040079	2.29675	0.0215809
				ENSGALG00000047761	Inf	0.0228633
				ENSGALG00000011802	2.62177	0.023566
				ENSGALG00000042001	2.00994	0.0239977
				ENSGALG00000006018	6.18697	0.0240505
				ENSGALG00000005458	6.83813	0.0255683
				ENSGALG00000040264	2.72947	0.0259025
				ENSGALG00000003952	2.37569	0.0271679
				ENSGALG00000011727	4.28347	0.0271894
				ENSGALG00000041909	2.30877	0.0274195
				ENSGALG00000008018	2.85458	0.0282581
				ENSGALG00000042419	2.17979	0.0284097
				ENSGALG00000004120	4.78867	0.0299289
				ENSGALG00000051731	2.70091	0.0299852
				ENSGALG00000009864	2.29065	0.0305593
				ENSGALG00000039320	3.13478	0.0317612
				ENSGALG00000030886	6.30574	0.0319494
				ENSGALG00000026207	6.22726	0.0328778
				ENSGALG00000047029	13.5848	0.0333852
				ENSGALG00000022704	5.26718	0.0336042
				ENSGALG00000016581	2.34955	0.0349837
				ENSGALG00000048315	Inf	0.0351271
				ENSGALG00000027423	Inf	0.0355607
				ENSGALG00000009034	2.92844	0.0357768
				ENSGALG00000003648	2.34335	0.0389749
				ENSGALG00000006653	2.57704	0.0404505
				ENSGALG00000008037	2.5898	0.0406144
				ENSGALG00000047814	2.27522	0.0412826
				ENSGALG00000006072	19.8703	0.0413625
				ENSGALG00000011635	2.37093	0.0418071
				ENSGALG00000010738	10.5402	0.0420203
				ENSGALG00000054831	Inf	0.0422656
				ENSGALG00000038520	Inf	0.0435685
				ENSGALG00000018874	2.78093	0.0441635
				ENSGALG00000001130	2.15528	0.0441717
				ENSGALG00000007961	2.76307	0.0446779
				ENSGALG00000031496	7.66592	0.0449785
				ENSGALG00000033591	2.76448	0.0455433
				ENSGALG00000011594	2.79766	0.0459966
				ENSGALG00000009904	Inf	0.0465565
				ENSGALG00000050075	3.65046	0.0469919
				ENSGALG00000045085	2.63686	0.0477912
				ENSGALG00000010386	38.4006	0.0494796
				ENSGALG00000030960	3.81144	0.0496003
				ENSGALG00000032352	Inf	0.0499547
