# Supplementary material for: Identification and analysis of long non-coding RNAs and mRNAs in chicken macrophages infected with avian infectious bronchitis coronavirus
Source: BMC Genomics. 2021 Jan 20;22:67. doi: 10.1186/s12864-020-07359-3 (PMC7816148; doi:10.1186/s12864-020-07359-3)
Supplement: Supplementary file 2 — Additional file 2. Differentially expressed lncRNA. [file 12864_2020_7359_MOESM2_ESM.xlsx]

## Sheet: Sheet1
down lncRNA id	foldChange	pval		up lncRNA id	foldChange	pval
MSTRG.8180.7	0	4.88089e-10		MSTRG.21445.2	823.812	4.77546e-09
MSTRG.2137.5	0	3.86856e-09		MSTRG.22512.1	Inf	9.98275e-06
MSTRG.17146.20	0.00190478	1.68162e-07		MSTRG.3682.1	Inf	9.46346e-05
MSTRG.6458.12	0	1.1493e-06		MSTRG.16988.1	Inf	0.000116858
MSTRG.15811.5	0	2.76052e-06		ENSGALT00000094989	Inf	0.000147254
MSTRG.14220.1	0.0122262	3.59748e-06		MSTRG.25363.6	Inf	0.000177167
MSTRG.2137.7	0	7.52197e-06		MSTRG.850.1	Inf	0.000189227
MSTRG.11436.3	0	2.25922e-05		MSTRG.9359.1	223.662	0.000337475
MSTRG.9359.3	0	3.26575e-05		MSTRG.16758.6	Inf	0.000797978
ENSGALT00000107274	0	4.26946e-05		MSTRG.3294.1	Inf	0.000941291
MSTRG.2137.17	0	4.30872e-05		MSTRG.12602.4	Inf	0.00137074
MSTRG.6458.14	0.00364387	4.83596e-05		MSTRG.7587.15	5514.62	0.0021137
MSTRG.26120.58	0.000953941	5.41899e-05		MSTRG.1579.4	Inf	0.00325441
MSTRG.3559.1	0	0.000116999		ENSGALT00000107809	155.992	0.00366443
MSTRG.2137.11	0.00722296	0.000121549		ENSGALT00000093536	Inf	0.00416111
MSTRG.6458.9	0.00224741	0.000171648		MSTRG.21635.1	28.2776	0.00483804
MSTRG.27094.4	0.020006	0.000193986		MSTRG.7587.28	1129.7	0.00495534
MSTRG.25256.5	0.0111718	0.000336176		ENSGALT00000104335	122.122	0.00685687
MSTRG.43.2	0	0.000369722		MSTRG.9426.1	27.635	0.00867971
ENSGALT00000102136	0	0.000376099		MSTRG.25441.2	75.2598	0.00938595
MSTRG.7587.19	0.03164	0.000556752		MSTRG.7587.34	Inf	0.0114122
MSTRG.25413.64	0.00648973	0.000581784		MSTRG.10484.8	Inf	0.0114869
MSTRG.25416.74	0.016369	0.00087247		MSTRG.14220.9	1299.64	0.0116723
MSTRG.2137.20	0.0169922	0.000952053		MSTRG.15550.10	Inf	0.0126325
ENSGALT00000091177	0	0.00101765		MSTRG.4755.14	Inf	0.0142926
ENSGALT00000100943	0	0.00104392		MSTRG.43.3	Inf	0.0168726
MSTRG.10068.9	0.0455251	0.00105239		MSTRG.13503.2	Inf	0.0172981
MSTRG.25099.1	0.0417109	0.00106168		MSTRG.7526.2	17.315	0.0173969
MSTRG.26120.13	0	0.00139516		MSTRG.20533.5	Inf	0.0211448
MSTRG.2137.28	0.0659874	0.00140472		MSTRG.2850.6	Inf	0.0220883
ENSGALT00000096828	0	0.00172309		MSTRG.10484.7	Inf	0.0235749
MSTRG.6458.8	0	0.00184143		MSTRG.4074.5	Inf	0.0257133
MSTRG.25416.43	0.0282226	0.00244172		MSTRG.10484.9	Inf	0.0262537
MSTRG.15457.2	0.035519	0.00261567		MSTRG.8520.2	Inf	0.0264851
MSTRG.7525.3	0.00033665	0.00263837		MSTRG.2517.18	4477.14	0.0268228
MSTRG.25240.2	0	0.00289194		MSTRG.11437.17	Inf	0.0272857
MSTRG.2424.5	0	0.00400379		MSTRG.2394.8	Inf	0.0275137
MSTRG.7587.32	5.75577e-06	0.00454039		MSTRG.25413.57	Inf	0.0280371
MSTRG.25092.7	0.00176979	0.00544244		MSTRG.13834.4	Inf	0.0303934
MSTRG.13228.13	0.0638532	0.00675879		MSTRG.16094.3	Inf	0.0306073
MSTRG.2137.2	0.117175	0.00685275		MSTRG.39.6	Inf	0.0307667
MSTRG.1846.4	0	0.00691681		MSTRG.25436.3	Inf	0.0359552
MSTRG.25142.1	0	0.00762266		MSTRG.21569.2	14.6982	0.0364984
MSTRG.12602.1	0.0217329	0.00795907		MSTRG.8517.2	90.7727	0.0371375
MSTRG.25401.2	0	0.00834888		MSTRG.39.7	Inf	0.0373278
MSTRG.25312.11	0	0.00917422		MSTRG.4074.6	Inf	0.0379231
MSTRG.25142.5	0	0.010758		ENSGALT00000091386	Inf	0.0379615
MSTRG.25092.8	0.115239	0.0114507		MSTRG.43.4	Inf	0.0389796
MSTRG.25452.1	0.0636154	0.0114518		MSTRG.22271.3	4.77069	0.0396119
MSTRG.6458.56	0.131731	0.0125967		MSTRG.26120.19	Inf	0.0399209
MSTRG.2137.3	0.121684	0.0129239		MSTRG.12803.9	Inf	0.0407748
MSTRG.2137.14	0.122577	0.0131611		ENSGALT00000101150	Inf	0.0418327
MSTRG.2137.15	0.106661	0.0135917		MSTRG.24743.3	5.09463	0.0432524
MSTRG.25079.2	0	0.0138392		MSTRG.13333.1	Inf	0.0449894
MSTRG.3765.1	0.00878257	0.0149543		MSTRG.19505.3	Inf	0.0456807
MSTRG.1106.1	0	0.0154291		MSTRG.15141.2	519.983	0.0467536
MSTRG.2137.13	0.158286	0.0164811		MSTRG.4074.4	Inf	0.0480878
MSTRG.10068.2	0	0.0170785		MSTRG.25441.1	10.5068	0.0489293
MSTRG.2137.19	0.0923073	0.0174302		MSTRG.25092.23	Inf	0.0489456
ENSGALT00000094718	0.0050894	0.0178627
ENSGALT00000095670	0.00519482	0.0183543
MSTRG.2137.1	0.160454	0.0185993
MSTRG.25142.6	0	0.0186924
MSTRG.6458.2	0	0.0190868
MSTRG.6458.16	0.14174	0.0195377
MSTRG.17935.12	0	0.0197402
MSTRG.17205.2	0.00930673	0.0200391
MSTRG.2824.2	0	0.0201719
MSTRG.2137.23	0.0922675	0.0207371
MSTRG.25142.11	0	0.0207407
MSTRG.6458.46	0.130824	0.021235
ENSGALT00000106163	0	0.0219885
MSTRG.17501.3	0.0236215	0.023194
MSTRG.7594.6	0	0.0239705
MSTRG.7525.5	0.0543248	0.0244378
MSTRG.25363.4	0	0.0247404
MSTRG.25312.38	0.0163719	0.0249686
MSTRG.24258.1	0.00830031	0.0249788
MSTRG.6458.1	0	0.0262252
ENSGALT00000102037	0.0215423	0.0266649
MSTRG.6458.11	0.172792	0.0286426
MSTRG.8519.2	0	0.0287264
MSTRG.6458.15	0	0.02945
MSTRG.2137.6	0.16522	0.0303602
MSTRG.2137.12	0.134746	0.0305724
MSTRG.2137.9	0.115508	0.0323654
MSTRG.13852.3	0.0439716	0.0330007
MSTRG.7525.1	0.189501	0.0332886
MSTRG.17028.2	0.0182844	0.0335768
MSTRG.6458.31	0.203843	0.0343363
MSTRG.6458.29	0.124407	0.0348436
MSTRG.134.2	0	0.0352977
MSTRG.7525.7	0.109178	0.0359274
MSTRG.10484.1	0	0.0378044
MSTRG.11437.13	0.000421544	0.0381362
MSTRG.6458.18	0	0.0384925
MSTRG.17535.10	0	0.0391887
MSTRG.25373.1	0.00054362	0.0392704
MSTRG.25142.12	0	0.0394346
MSTRG.6458.17	0.181951	0.0395806
MSTRG.6458.19	0.052758	0.0399387
MSTRG.25416.41	0	0.0402013
MSTRG.25092.11	0	0.0402961
MSTRG.17307.22	0	0.0405896
MSTRG.993.3	0	0.0411425
MSTRG.6458.47	0	0.0415592
MSTRG.17501.1	0.2057	0.0415741
MSTRG.7525.9	0.142878	0.0417187
MSTRG.15649.6	0	0.0422922
MSTRG.993.2	0	0.0435444
MSTRG.6458.51	0.0710763	0.0438399
MSTRG.25354.1	0.00307289	0.0450798
MSTRG.3294.3	0	0.0451473
MSTRG.17028.3	0	0.0451713
MSTRG.5498.1	0	0.0451849
MSTRG.6458.22	0.186226	0.0454458
MSTRG.17145.106	0.0585284	0.0471975
MSTRG.25416.75	0	0.047936
MSTRG.25463.3	0	0.0487408
MSTRG.6458.23	0.19884	0.0494952
MSTRG.25142.10	0	0.0496986
ENSGALT00000075576	0	0.0498075
