# Supplementary material for: Identification and analysis of long non-coding RNAs and mRNAs in chicken macrophages infected with avian infectious bronchitis coronavirus
Source: BMC Genomics. 2021 Jan 20;22:67. doi: 10.1186/s12864-020-07359-3 (PMC7816148; doi:10.1186/s12864-020-07359-3)
Supplement: Supplementary file 4 — Additional file 4. Trans-target lncRNA prediction. [file 12864_2020_7359_MOESM4_ESM.xlsx]

## Sheet: Sheet1
trans-lncRNA targets
lncRNATransID	Target Gene Name
MSTRG.14220.1	ACAP3
ENSGALT00000107274	ACAP3
MSTRG.27094.4	ACAP3
MSTRG.14220.1	ALS2CL
ENSGALT00000107274	ALS2CL
MSTRG.27094.4	ALS2CL
MSTRG.14220.1	AMD1
ENSGALT00000107274	AMD1
MSTRG.27094.4	AMD1
MSTRG.14220.1	ANXA5
ENSGALT00000107274	ANXA5
MSTRG.27094.4	ANXA5
MSTRG.14220.1	ARID1B
ENSGALT00000107274	ARID1B
MSTRG.27094.4	ARID1B
MSTRG.21445.2	ASCC1
MSTRG.2137.11	ASCC1
MSTRG.25256.5	ASCC1
ENSGALT00000107274	ATP5F1B
MSTRG.26120.58	ATP5F1B
MSTRG.27094.4	ATP5F1B
MSTRG.2137.5	ATP6AP2
ENSGALT00000107274	ATP6AP2
MSTRG.26120.58	ATP6AP2
MSTRG.14220.1	BAG3
ENSGALT00000107274	BAG3
MSTRG.27094.4	BAG3
MSTRG.21445.2	BDH1A
MSTRG.2137.11	BDH1A
MSTRG.25256.5	BDH1A
MSTRG.25416.43	BDH1A
MSTRG.14220.1	BHLHE41
ENSGALT00000107274	BHLHE41
MSTRG.27094.4	BHLHE41
MSTRG.14220.1	C1orf159
ENSGALT00000107274	C1orf159
MSTRG.27094.4	C1orf159
MSTRG.21445.2	C1QBP
MSTRG.26120.58	C1QBP
MSTRG.25256.5	C1QBP
MSTRG.14220.1	C25H1ORF43
ENSGALT00000107274	C25H1ORF43
MSTRG.27094.4	C25H1ORF43
MSTRG.14220.1	CASC4
ENSGALT00000107274	CASC4
MSTRG.27094.4	CASC4
MSTRG.14220.1	CD81
ENSGALT00000107274	CD81
MSTRG.27094.4	CD81
MSTRG.2137.5	CREBRF
MSTRG.14220.1	CREBRF
ENSGALT00000107274	CREBRF
MSTRG.26120.58	CREBRF
MSTRG.27094.4	CREBRF
MSTRG.2137.5	CRLF3
ENSGALT00000107274	CRLF3
MSTRG.27094.4	CRLF3
MSTRG.2137.5	CSF2RA
ENSGALT00000107274	CSF2RA
MSTRG.27094.4	CSF2RA
MSTRG.14220.1	CTNNBIP1
ENSGALT00000107274	CTNNBIP1
MSTRG.27094.4	CTNNBIP1
MSTRG.14220.1	CTSZ
ENSGALT00000107274	CTSZ
MSTRG.27094.4	CTSZ
MSTRG.14220.1	DNAL4
ENSGALT00000107274	DNAL4
MSTRG.27094.4	DNAL4
MSTRG.2137.5	DPP4
MSTRG.14220.1	DPP4
ENSGALT00000107274	DPP4
MSTRG.26120.58	DPP4
MSTRG.27094.4	DPP4
MSTRG.14220.1	EHD3
ENSGALT00000107274	EHD3
MSTRG.27094.4	EHD3
MSTRG.14220.1	ENSA
ENSGALT00000107274	ENSA
MSTRG.26120.58	ENSA
MSTRG.27094.4	ENSA
MSTRG.2137.11	ENSGALG00000002326
MSTRG.25256.5	ENSGALG00000002326
MSTRG.25416.43	ENSGALG00000002326
ENSGALT00000107274	ENSGALG00000002638
MSTRG.27094.4	ENSGALG00000002638
MSTRG.14220.1	ENSGALG00000002638
MSTRG.14220.1	ENSGALG00000004144
ENSGALT00000107274	ENSGALG00000004144
MSTRG.27094.4	ENSGALG00000004144
ENSGALT00000107274	ENSGALG00000009332
MSTRG.26120.58	ENSGALG00000009332
MSTRG.21445.2	ENSGALG00000009332
ENSGALT00000107274	ENSGALG00000011687
MSTRG.27094.4	ENSGALG00000011687
MSTRG.14220.1	ENSGALG00000011687
ENSGALT00000107274	ENSGALG00000014585
MSTRG.27094.4	ENSGALG00000014585
MSTRG.14220.1	ENSGALG00000014585
MSTRG.14220.1	ENSGALG00000034137
ENSGALT00000107274	ENSGALG00000034137
MSTRG.26120.58	ENSGALG00000034137
MSTRG.27094.4	ENSGALG00000034137
MSTRG.2137.5	ENSGALG00000034137
MSTRG.26120.58	ENSGALG00000037186
MSTRG.25256.5	ENSGALG00000037186
MSTRG.2137.5	ENSGALG00000037186
MSTRG.21445.2	ENSGALG00000037186
MSTRG.26120.58	ENSGALG00000053365
MSTRG.25256.5	ENSGALG00000053365
MSTRG.21445.2	ENSGALG00000053365
MSTRG.21445.2	HPGDS
MSTRG.2137.11	HPGDS
MSTRG.25256.5	HPGDS
MSTRG.25416.43	HPGDS
MSTRG.14220.1	LRRC56
ENSGALT00000107274	LRRC56
MSTRG.26120.58	LRRC56
MSTRG.27094.4	LRRC56
MSTRG.2137.5	MCTP2
ENSGALT00000107274	MCTP2
MSTRG.26120.58	MCTP2
MSTRG.27094.4	MCTP2
MSTRG.14220.1	PSMD2
ENSGALT00000107274	PSMD2
MSTRG.26120.58	PSMD2
MSTRG.27094.4	PSMD2
MSTRG.14220.1	PTPN2
ENSGALT00000107274	PTPN2
MSTRG.27094.4	PTPN2
MSTRG.14220.1	QTRT2
ENSGALT00000107274	QTRT2
MSTRG.27094.4	QTRT2
MSTRG.2137.5	RAI2
ENSGALT00000107274	RAI2
MSTRG.26120.58	RAI2
MSTRG.27094.4	RAI2
MSTRG.2137.5	RBM47
ENSGALT00000107274	RBM47
MSTRG.26120.58	RBM47
MSTRG.25256.5	RBM47
MSTRG.2137.5	RGS2
ENSGALT00000107274	RGS2
MSTRG.6458.14	RGS2
MSTRG.26120.58	RGS2
MSTRG.27094.4	RGS2
MSTRG.2137.5	RPL12
ENSGALT00000107274	RPL12
MSTRG.26120.58	RPL12
MSTRG.27094.4	RPL12
MSTRG.2137.5	RPL36
ENSGALT00000107274	RPL36
MSTRG.26120.58	RPL36
MSTRG.27094.4	RPL36
MSTRG.2137.5	SHISA6
ENSGALT00000107274	SHISA6
MSTRG.26120.58	SHISA6
MSTRG.27094.4	SHISA6
MSTRG.2137.5	SLC9A8
ENSGALT00000107274	SLC9A8
MSTRG.26120.58	SLC9A8
MSTRG.27094.4	SLC9A8
MSTRG.2137.5	TMED10
MSTRG.21445.2	TMED10
ENSGALT00000107274	TMED10
MSTRG.26120.58	TMED10
MSTRG.2137.5	TMEM50A
ENSGALT00000107274	TMEM50A
MSTRG.6458.14	TMEM50A
MSTRG.27094.4	TMEM50A
MSTRG.21445.2	VPS18
MSTRG.2137.11	VPS18
MSTRG.25256.5	VPS18
MSTRG.25416.43	VPS18
