# Supplementary material for: Identification and analysis of long non-coding RNAs and mRNAs in chicken macrophages infected with avian infectious bronchitis coronavirus
Source: BMC Genomics. 2021 Jan 20;22:67. doi: 10.1186/s12864-020-07359-3 (PMC7816148; doi:10.1186/s12864-020-07359-3)
Supplement: Supplementary file 5 — Additional file 5. Immune related lncRNAs. [file 12864_2020_7359_MOESM5_ESM.xlsx]

## Sheet: Sheet1
lncRNATransID	Name	Correlation
MSTRG.14220.1	ACAP3	-0.950239
ENSGALT00000107274	ACAP3	-0.9529
MSTRG.27094.4	ACAP3	-0.969014
MSTRG.14220.1	ALS2CL	-0.974189
ENSGALT00000107274	ALS2CL	-0.962534
MSTRG.27094.4	ALS2CL	-0.979501
MSTRG.14220.1	AMD1	0.952304
ENSGALT00000107274	AMD1	0.958984
MSTRG.27094.4	AMD1	0.990255
MSTRG.14220.1	ANXA5	0.959398
ENSGALT00000107274	ANXA5	0.961475
MSTRG.27094.4	ANXA5	0.958296
MSTRG.14220.1	ARID1B	0.976489
ENSGALT00000107274	ARID1B	0.986305
MSTRG.27094.4	ARID1B	0.987111
MSTRG.21445.2	ASCC1	0.988195
MSTRG.2137.11	ASCC1	-0.956786
MSTRG.25256.5	ASCC1	-0.965669
ENSGALT00000107274	ATP5F1B	-0.978807
MSTRG.26120.58	ATP5F1B	-0.964056
MSTRG.27094.4	ATP5F1B	-0.954744
MSTRG.2137.5	ATP6AP2	0.967824
ENSGALT00000107274	ATP6AP2	0.963515
MSTRG.26120.58	ATP6AP2	0.98109
MSTRG.14220.1	BAG3	-0.956034
ENSGALT00000107274	BAG3	-0.955035
MSTRG.27094.4	BAG3	-0.976685
MSTRG.21445.2	BDH1A	-0.981945
MSTRG.2137.11	BDH1A	0.967792
MSTRG.25256.5	BDH1A	0.987441
MSTRG.25416.43	BDH1A	0.954667
MSTRG.14220.1	BHLHE41	0.965698
ENSGALT00000107274	BHLHE41	0.969091
MSTRG.27094.4	BHLHE41	0.982263
MSTRG.14220.1	C1orf159	-0.979437
ENSGALT00000107274	C1orf159	-0.955269
MSTRG.27094.4	C1orf159	-0.970715
MSTRG.21445.2	C1QBP	0.985819
MSTRG.26120.58	C1QBP	-0.975141
MSTRG.25256.5	C1QBP	-0.970324
MSTRG.14220.1	C25H1ORF43	-0.989136
ENSGALT00000107274	C25H1ORF43	-0.974046
MSTRG.27094.4	C25H1ORF43	-0.969372
MSTRG.14220.1	CASC4	0.98007
ENSGALT00000107274	CASC4	0.969089
MSTRG.27094.4	CASC4	0.969913
MSTRG.14220.1	CD81	0.971537
ENSGALT00000107274	CD81	0.951292
MSTRG.27094.4	CD81	0.96583
MSTRG.2137.5	CREBRF	0.965287
MSTRG.14220.1	CREBRF	0.953964
ENSGALT00000107274	CREBRF	0.989442
MSTRG.26120.58	CREBRF	0.97732
MSTRG.27094.4	CREBRF	0.971394
MSTRG.2137.5	CRLF3	0.950199
ENSGALT00000107274	CRLF3	0.966271
MSTRG.27094.4	CRLF3	0.982809
MSTRG.2137.5	CSF2RA	0.951846
ENSGALT00000107274	CSF2RA	0.957229
MSTRG.27094.4	CSF2RA	0.954863
MSTRG.14220.1	CTNNBIP1	-0.983467
ENSGALT00000107274	CTNNBIP1	-0.976072
MSTRG.27094.4	CTNNBIP1	-0.956976
MSTRG.14220.1	CTSZ	0.975938
ENSGALT00000107274	CTSZ	0.972051
MSTRG.27094.4	CTSZ	0.986803
MSTRG.14220.1	DNAL4	-0.981212
ENSGALT00000107274	DNAL4	-0.975484
MSTRG.27094.4	DNAL4	-0.986746
MSTRG.2137.5	DPP4	0.972775
MSTRG.14220.1	DPP4	0.951504
ENSGALT00000107274	DPP4	0.988913
MSTRG.26120.58	DPP4	0.979713
MSTRG.27094.4	DPP4	0.973135
MSTRG.14220.1	EHD3	-0.965864
ENSGALT00000107274	EHD3	-0.957791
MSTRG.27094.4	EHD3	-0.97921
MSTRG.14220.1	ENSA	-0.953135
ENSGALT00000107274	ENSA	-0.985238
MSTRG.26120.58	ENSA	-0.968639
MSTRG.27094.4	ENSA	-0.960584
MSTRG.2137.11	ENSGALG00000002326	0.987337
MSTRG.25256.5	ENSGALG00000002326	0.966224
MSTRG.25416.43	ENSGALG00000002326	0.962618
ENSGALT00000107274	ENSGALG00000002638	-0.959422
MSTRG.27094.4	ENSGALG00000002638	-0.951405
MSTRG.14220.1	ENSGALG00000002638	-0.951515
MSTRG.14220.1	ENSGALG00000004144	0.979705
ENSGALT00000107274	ENSGALG00000004144	0.9754
MSTRG.27094.4	ENSGALG00000004144	0.98263
ENSGALT00000107274	ENSGALG00000009332	0.966599
MSTRG.26120.58	ENSGALG00000009332	0.961786
MSTRG.21445.2	ENSGALG00000009332	-0.950997
ENSGALT00000107274	ENSGALG00000011687	0.965042
MSTRG.27094.4	ENSGALG00000011687	0.960393
MSTRG.14220.1	ENSGALG00000011687	0.970651
ENSGALT00000107274	ENSGALG00000014585	-0.978814
MSTRG.27094.4	ENSGALG00000014585	-0.989355
MSTRG.14220.1	ENSGALG00000014585	-0.988075
MSTRG.14220.1	ENSGALG00000034137	-0.962503
ENSGALT00000107274	ENSGALG00000034137	-0.989801
MSTRG.26120.58	ENSGALG00000034137	-0.96609
MSTRG.27094.4	ENSGALG00000034137	-0.963998
MSTRG.2137.5	ENSGALG00000034137	-0.95032
MSTRG.26120.58	ENSGALG00000037186	0.979708
MSTRG.25256.5	ENSGALG00000037186	0.977527
MSTRG.2137.5	ENSGALG00000037186	0.95805
MSTRG.21445.2	ENSGALG00000037186	-0.959057
MSTRG.26120.58	ENSGALG00000053365	0.982583
MSTRG.25256.5	ENSGALG00000053365	0.973526
MSTRG.21445.2	ENSGALG00000053365	-0.95091
MSTRG.21445.2	HPGDS	0.961075
MSTRG.2137.11	HPGDS	-0.984388
MSTRG.25256.5	HPGDS	-0.971459
MSTRG.25416.43	HPGDS	-0.965412
MSTRG.14220.1	LRRC56	0.969936
ENSGALT00000107274	LRRC56	0.990789
MSTRG.26120.58	LRRC56	0.950759
MSTRG.27094.4	LRRC56	0.969583
MSTRG.2137.5	MCTP2	-0.97296
ENSGALT00000107274	MCTP2	-0.982162
MSTRG.26120.58	MCTP2	-0.985804
MSTRG.27094.4	MCTP2	-0.960329
MSTRG.14220.1	PSMD2	-0.963238
ENSGALT00000107274	PSMD2	-0.986367
MSTRG.26120.58	PSMD2	-0.951126
MSTRG.27094.4	PSMD2	-0.96771
MSTRG.14220.1	PTPN2	-0.961524
ENSGALT00000107274	PTPN2	-0.979772
MSTRG.27094.4	PTPN2	-0.961688
MSTRG.14220.1	QTRT2	-0.984236
ENSGALT00000107274	QTRT2	-0.990158
MSTRG.27094.4	QTRT2	-0.95444
MSTRG.2137.5	RAI2	-0.968906
ENSGALT00000107274	RAI2	-0.974202
MSTRG.26120.58	RAI2	-0.960297
MSTRG.27094.4	RAI2	-0.977911
MSTRG.2137.5	RBM47	0.964398
ENSGALT00000107274	RBM47	0.955362
MSTRG.26120.58	RBM47	0.99065
MSTRG.25256.5	RBM47	0.954878
MSTRG.2137.5	RGS2	-0.966977
ENSGALT00000107274	RGS2	-0.97848
MSTRG.6458.14	RGS2	-0.952256
MSTRG.26120.58	RGS2	-0.955255
MSTRG.27094.4	RGS2	-0.98859
MSTRG.2137.5	RPL12	-0.972863
ENSGALT00000107274	RPL12	-0.960919
MSTRG.26120.58	RPL12	-0.967703
MSTRG.27094.4	RPL12	-0.960193
MSTRG.2137.5	RPL36	-0.96693
ENSGALT00000107274	RPL36	-0.975154
MSTRG.26120.58	RPL36	-0.957807
MSTRG.27094.4	RPL36	-0.979948
MSTRG.2137.5	SHISA6	0.965715
ENSGALT00000107274	SHISA6	0.970631
MSTRG.26120.58	SHISA6	0.977176
MSTRG.27094.4	SHISA6	0.952511
MSTRG.2137.5	SLC9A8	0.969743
ENSGALT00000107274	SLC9A8	0.968513
MSTRG.26120.58	SLC9A8	0.974263
MSTRG.27094.4	SLC9A8	0.952377
MSTRG.2137.5	TMED10	-0.95649
MSTRG.21445.2	TMED10	0.969839
ENSGALT00000107274	TMED10	-0.952321
MSTRG.26120.58	TMED10	-0.982468
MSTRG.2137.5	TMEM50A	-0.957656
ENSGALT00000107274	TMEM50A	-0.964902
MSTRG.6458.14	TMEM50A	-0.951421
MSTRG.27094.4	TMEM50A	-0.979545
MSTRG.21445.2	VPS18	0.966241
MSTRG.2137.11	VPS18	-0.98214
MSTRG.25256.5	VPS18	-0.977184
MSTRG.25416.43	VPS18	-0.959833
